# Supplementary material for: Molecular Detection of Viral and Bacterial Pathogens in Red Foxes (Vulpes vulpes) from Italy
Source: Animals (Basel). 2024 Jul 3;14(13):1969. doi: 10.3390/ani14131969 (PMC11240561; doi:10.3390/ani14131969)
Supplement: Supplementary file 1 [file animals-14-01969-s001.zip]

Archive with 1 entries (1 files):
- animals-2995021-supplementary.pdf
